# Supplementary material for: Public perception of scientists: Experimental evidence on the role of sociodemographic, partisan, and professional characteristics
Source: PLoS One. 2023 Jul 7;18(7):e0287572. doi: 10.1371/journal.pone.0287572 (PMC10328236; doi:10.1371/journal.pone.0287572)
Supplement: S1 Appendix — (ZIP) [file pone.0287572.s001.zip]

Archive with 2 entries (2 files):
- S1 Appendix.docx
- __MACOSX/._S1 Appendix.docx
